# Supplementary material for: Odour learning concentration influences concentration range of conditioned response in newborn rabbits
Source: Sci Rep. 2025 Dec 29;15:44682. doi: 10.1038/s41598-025-28326-6 (PMC12749707; doi:10.1038/s41598-025-28326-6)
Supplement: Supplementary file 1 — Supplementary Material 1 [file 41598_2025_28326_MOESM1_ESM.xlsx]

## Sheet: odorant A
	CS 10-5 g/ml	Serie 1: A-5, A-10, A-15, A-19, A-20 (p-value < 0.0001)
		Serie 2: A-5, A-16, A-17, A-18, A-21, A-22 (p-value: 0.0001)
		A-5	A-10	A-15	A-16	A-17	A-18	A-19	A-20	A-21	A-22	MP
	A-5	ns	ns	ns	ns	ns	ns	0.013/< 0.001	0,023/0.002	0.041/0,007	0.041/0,007	ns
	A-10	ns	ns	ns	ns	ns	ns	0.008	0.013	0.002	0.002	ns
	A-15	ns	ns	ns	ns	ns	ns	0.013	0.023	0.007	0.007	ns
	A-16	ns	ns	ns	ns	ns	ns	<0.001	0.002	0.041	0.041	ns
	A-17	ns	ns	ns	ns	ns	ns	0.001	0.006	(0.074)	(0.074)	ns
	A-18	ns	ns	ns	ns	ns	ns	0.003	0.019	ns	ns	ns
	A-19	0.0133283	0.00766076	0.0133283	0.00026073	0.001	0.003	ns	ns	ns	ns	0.004/<0.001
	A-20	0.0233422	0.0133283	0.0233422	0.002	0.006	0.019	ns	ns	ns	ns	0.008/<0.001
	A-21	0.0412268	0.002	0.007	0.0412268	ns	ns	ns	ns	ns	ns	0.013/<0.001
	A-22	0.0412268	0.002	0.007	0.0412268	ns	ns	ns	ns	ns	ns	0.013/<0.001
	CS 10-10 g/ml	Serie 1: A-5, A-10, A-15, A-19, A-20 (p-value: 0.002)
		Serie 2: A-10, A-16, A-17, A-18, A-21, A-22 (p-value: 0.043)
		A-5	A-10	A-15	A-16	A-17	A-18	A-19	A-20	A-21	A-22	MP
	A-5	ns	ns	ns	ns	ns	ns	ns	ns	ns	ns	ns
	A-10	ns	ns	ns	ns	ns	ns	ns	ns	ns	0.005	ns
	A-15	ns	ns	ns	ns	ns	ns	ns	ns	ns	0.005	ns
	A-16	ns	ns	ns	ns	ns	ns	ns	ns	ns	0.041	ns
	A-17	ns	ns	ns	ns	ns	ns	ns	ns	ns	ns	ns
	A-18	ns	ns	ns	ns	ns	ns	ns	ns	ns	(0.074)	ns
	A-19	ns	ns	ns	ns	ns	ns	ns	ns	ns	0.005	ns
	A-20	ns	ns	ns	ns	ns	ns	ns	ns	ns	ns	ns
	A-21	ns	ns	ns	ns	ns	ns	ns	ns	ns	ns	ns
	A-22	ns	0.005	0.005	0.0412268	ns	ns	0.005	ns	ns	ns	0.041/<0.001
	CS 10-15 g/ml	Serie 1: A-5, A-10, A-15, A-19, A-20 (p-value < 0.0001)
		Serie 2: A-15, A-16, A-17, A-18, A-21, A-22 (p-value < 0.0001)
		A-5	A-10	A-15	A-16	A-17	A-18	A-19	A-20	A-21	A-22	MP
	A-5	ns	ns	0.008/<0.001	<0.001	<0.001	<0.001	ns	ns	ns	ns	0.004
	A-10	ns	ns	0.008/<0.001	<0.001	<0.001	<0.001	ns	ns	ns	ns	0.004
	A-15	0.00766076	0.00766076	ns	ns	ns	ns	0.041/0.001	0.013/<0.001	0.008/<0.001	0.004/<0.001	ns
	A-16	0.00026073	0.00026073	ns	ns	ns	ns	0.025	0.002	0.023	0.013	ns
	A-17	< 0.0001	< 0.0001	ns	ns	ns	ns	0.001	<0.001	0.008	0.004	ns
	A-18	0.00026073	0.00026073	ns	ns	ns	ns	0.025	0.002	0.023	0.013	ns
	A-19	ns	ns	0.0412268	0.025	0.001	0.025	ns	ns	ns	ns	0.023/0.001
	A-20	ns	ns	0.0133283	0.002	< 0.0001	0.002	ns	ns	ns	ns	0.008/<0.001
	A-21	ns	ns	0.00766076	0.0233422	0.00766076	0.0233422	ns	ns	ns	ns	0.008/<0.001
	A-22	ns	ns	0.00442653	0.0133283	0.00442653	0.0133283	ns	ns	ns	ns	0.004/<0.001
	CS 10-17 g/ml	Serie 1: A-16, A-17, A-18, A-21, A-22 (p-value: 0.026)
		Serie 2: A-10, A-15, A-17, A-19, A-20, A-23 (p-value < 0.0001)
		A-10	A-15	A-16	A-17	A-18	A-19	A-20	A-21	A-22	A-23	MP
	A-10	ns	ns	0.002	0.004/<0.001	<0.001	0.013	ns	<0.001	ns	ns	0.004/<0.001
	A-15	ns	ns	0.002	0.004/<0.001	<0.001	0.013	ns	<0.001	ns	ns	0.004/<0.001
	A-16	0.00179949	0.00179949	ns	ns	ns	ns	ns	ns	ns	0.002	ns
	A-17	0.00442653	0.00442653	ns	ns	ns	ns	0.041/0.027	ns	(0.074)/0.002	0.004/<0.001	ns
	A-18	< 0.0001	< 0.0001	ns	ns	ns	ns	0.027	ns	(0.074)	<0.001	ns
	A-19	0.0133283	0.0133283	ns	ns	ns	ns	ns	ns	0.04	0.013	ns
	A-20	ns	ns	ns	0.0412268	0.0273971	ns	ns	0.027	ns	ns	0.041/0.005
	A-21	< 0.0001	< 0.0001	ns	ns	ns	ns	0.0273971	ns	ns	<0.001	ns
	A-22	ns	ns	ns	0.00179949	ns	0.0396729	ns	ns	ns	ns	0.041/0.002
	A-23	ns	ns	0.00179949	0.00442653	< 0.0001	0.0133283	ns	< 0.0001	ns	ns	0.004/<0.001
	CS 10-19 g/ml	Serie 1: A-16, A-17, A-18, A-19, A-21, A-22 (p-value < 0.0001)
		Serie 2: A-15, A-19, A-20, A-23, A-24 (p-value < 0.0001)
		A-15	A-16	A-17	A-18	A-19	A-20	A-21	A-22	A-23	A-24	MP
	A-15	ns	ns	0.02	<0.001	0.013/<0.001	0.013	ns	ns	ns	ns	0.004/<0.001
	A-16	ns	ns	ns	0.004	0.013/0.001	0.001	0.013	(0.074)	ns	ns	0.003/<0.001
	A-17	0.02	ns	ns	(0.077)	ns	ns	ns	ns	0.02	0.02	0.023
	A-18	< 0.0001	0.00442653	ns	ns	ns	ns	ns	ns	<0.001	<0.001	ns
	A-19	0.0133283	0.0133283	ns	ns	ns	ns	ns	ns	0.013/<0.001	0.013/<0.001	ns
	A-20	0.0133283	0.001	ns	ns	ns	ns	ns	ns	0.013	0.013	ns
	A-21	ns	0.0133283	ns	ns	ns	ns	ns	ns	ns	ns	ns
	A-22	ns	ns	ns	ns	ns	ns	ns	ns	ns	ns	0.041
	A-23	ns	ns	0.02	< 0.0001	0.0133283	0.0133283	ns	ns	ns	ns	0.004/<0.001
	A-24	ns	ns	0.02	< 0.0001	0.0133283	0.0133283	ns	ns	ns	ns	0.004/<0.001
	CS 10-20 g/ml	Serie 1: A-16, A-17, A-18, A-20, A-21, A-22 (p-value < 0.0001)
		Serie 2: A-19, A-20, A-23, A-24, A-25 (p-value < 0.0001)
		A-16	A-17	A-18	A-19	A-20	A-21	A-22	A-23	A-24	A-25	MP
	A-16	ns	ns	ns	0.001	0.023/<0.001	0.008	0.023	0.004	0.013	ns	0.004/<0.001
	A-17	ns	ns	ns	0.001	0.023/<0.001	0.008	0.023	0.004	0.013	ns	0.004/<0.001
	A-18	ns	ns	ns	0.005	(0.077)/0.001	0.013	0.041	0.017	0.049	ns	0.008/<0.001
	A-19	0.001	0.001	0.00461329	ns	ns	ns	ns	ns	ns	0.013	ns
	A-20	0.0233422	0.0233422	0.000997884	ns	ns	ns	ns	ns	ns	0.008/0.001	ns
	A-21	0.00766076	0.00766076	0.0133283	ns	ns	ns	ns	ns	ns	<0.001	ns
	A-22	0.0233422	0.0233422	0.0412268	ns	ns	ns	ns	ns	ns	<0.001	ns
	A-23	0.00409704	0.00409704	0.0165528	ns	ns	ns	ns	ns	ns	0.023	ns
	A-24	0.0134488	0.0134488	0.0487406	ns	ns	ns	ns	ns	ns	0.041	ns
	A-25	ns	ns	ns	0.0133283	0.00766076	< 0.0001	0.000609004	0.0233422	0.0412268	ns	0.004/<0.001
	CS 10-21 g/ml	Serie 1: A-16, A-17, A-18, A-21, A-22 (p-value < 0.0001)
		Serie 2: A-19, A-20, A-21, A-23, A-24, A-25 (p-value < 0.0001)
		A-16	A-17	A-18	A-19	A-20	A-21	A-22	A-23	A-24	A-25	MP
	A-16	ns	ns	ns	ns	<0.001	0.004/<0.001	0.008	0.01	ns	ns	0.004/<0.001
	A-17	ns	ns	ns	ns	<0.001	0.004/<0.001	0.008	0.01	ns	ns	0.004/<0.001
	A-18	ns	ns	ns	ns	0.002	0.013/<0.001	0.023	ns	ns	ns	0.013/<0.001
	A-19	ns	ns	ns	ns	(0.077)	0.023/0.001	0.006	ns	ns	ns	0.023/0.001
	A-20	< 0.0001	< 0.0001	0.0016537	ns	ns	ns	ns	ns	0.008	0.008	ns
	A-21	0.00442653	0.00442653	0.0133283	0.0233422	ns	ns	ns	(0.074)/0.01	0.004/<0.001	0.004/<0.001	ns
	A-22	0.00766076	0.00766076	0.0233422	0.0061699	ns	ns	ns	ns	<0.001	<0.001	ns
	A-23	0.00982327	0.00982327	ns	0.00982327	ns	ns	ns	ns	(0.074)	(0.074)	0.01
	A-24	ns	ns	ns	< 0.0001	0.00766076	0.00442653	< 0.0001	ns	ns	ns	0.004/<0.001
	A-25	ns	ns	ns	< 0.0001	0.00766076	0.00442653	< 0.0001	ns	ns	ns	0.004/<0.001
	CS 10-22 g/ml	Serie 1: A-19, A-21, A-22, A-23, A-24 (p-value: 0.001)
		Serie 2: A-18, A-20, A-22, A-23, A-25 (p-value < 0.0001)
		A-18	A-19	A-20	A-21	A-22	A-23	A-24	A-25	MP
	A-18	ns	ns	ns	0.031	0.023/<0.001	0.041/0.011	ns	ns	0.008/<0.001
	A-19	ns	ns	ns	ns	0.013/0.005	(0.074)/0.017	ns	ns	0.013/<0.001
	A-20	ns	ns	ns	ns	(0.074)/0.004	ns	ns	ns	0.023
	A-21	0.031	ns	ns	ns	ns	ns	ns	0.006	ns
	A-22	0.0233422	0.0133283	0.004	ns	ns	ns	0.041	0.013/<0.001	ns
	A-23	0.0412268	0.017	ns	ns	ns	ns	ns	0.023/0.002	ns
	A-24	ns	ns	ns	ns	0.0412268	ns	ns	ns	0.041
	A-25	ns	ns	ns	0.006	0.0133283	0.0233422	ns	ns	0.004/<0.001

## Sheet: odorant B
	CS 10-5 g/ml	Serie 1: B-5, B-10, B-19, B-20 (p-value: 0.0002)
		Serie 2: B-5, B-15, B-16, B-17, B-18, B-21(p-value < 0.0001)
		B-5	B-10	B-15	B-16	B-17	B-18	B-19	B-20	B-21	MP
	B-5	ns	ns	ns	ns	ns	ns	ns	0.023/0.003	0.008/< 0.001	ns
	B-10			ns	ns	ns	ns	ns	0.023	< 0.001	ns
	B-15				ns	ns	ns	ns	0.003	0.008	ns
	B-16					ns	ns	ns	0.003	0.008	ns
	B-17						ns	ns	0.012	0.013	ns
	B-18							ns	0.023/0.003	0.008	ns
	B-19								ns	< 0.001	0.023
	B-20									ns	< 0.001
	B-21										0.004/< 0.001
	CS 10-10 g/ml	Serie 1: B-5, B-10, B-15, B-19, B-20 (p-value < 0.0001)
		Serie 2: B-10, B-16, B-17, B-18, B-21, B-22(p-value < 0.0001)
		B-5	B-10	B-15	B-16	B-17	B-18	B-19	B-20	B-21	B-22	MP
	B-5	ns	ns	ns	0.003	< 0.001	< 0.001	0.023	0.013	< 0.001	< 0.001	ns
	B-10			ns	0.041/0.003	0.013/< 0.001	0.013/< 0.001	0.023/0.003	0.013/< 0.001	0.013/< 0.001	0.013/< 0.001	ns
	B-15				0.003	< 0.001	< 0.001	0.023	0.013	< 0.001	< 0.001	ns
	B-16					ns	ns	ns	ns	ns	ns	0.041/< 0.001
	B-17						ns	ns	ns	ns	ns	0.013/< 0.001
	B-18							ns	ns	ns	ns	0.013/< 0.001
	B-19								ns	ns	ns	0.013/0.003
	B-20									ns	ns	0.008/< 0.001
	B-21										ns	0.013/< 0.001
	B-22											0.013/< 0.001
	CS 10-15 g/ml	Serie 1: B-5, B-10, B-15, B-20 (p-value: 0.0002)
		Serie 2: B-15, B-16, B-17, B-18, B-19 (p-value < 0.0001)
		B-5	B-10	B-15	B-16	B-17	B-18	B-19	B-20	MP
	B-5	ns	ns	ns	ns	0.037	0.003	< 0.001	0.023	ns
	B-10			ns	ns	0.009	0.001	< 0.001	0.013	ns
	B-15				ns	(0.074)/0.037	0.023/0.003	0.013/< 0.001	0.023/< 0.001	ns
	B-16					ns	0.041	0.023	0.002	ns
	B-17						ns	ns	ns	0.023/0.002
	B-18							ns	ns	0.008/< 0.001
	B-19								ns	0.004/< 0.001
	B-20									0.008/< 0.001
	CS 10-17 g/ml	Serie 1: B-10, B-15, B-17, B-19, B-20 (p-value: 0.118)
		Serie 2: B-5, B-16, B-17, B-18, B-21, B-22(p-value: 0.001)
		B-5	B-10	B-15	B-16	B-17	B-18	B-19	B-20	B-21	B-22	MP
	B-5	ns	ns	ns	ns	0.041/0.006	0.041	ns	ns	0.074	ns	0.008
	B-10			ns	ns	(0.074)/0.025	0.025	ns	ns	ns	ns	0.023/< 0.001
	B-15				ns	ns	ns	ns	ns	ns	ns	0.01
	B-16					ns	ns	ns	ns	ns	ns	ns
	B-17						ns	ns	ns	ns	(0.074)/0.025	ns
	B-18							ns	ns	ns	(0.074)	ns
	B-19								ns	ns	ns	0.01
	B-20									ns	ns	0.003
	B-21										ns	ns
	B-22											0.013/0.002
	CS 10-19 g/ml	Serie 1: B-5, B-10, B-15, B-17, B-19, B-21 (p-value < 0.0001)
		Serie 2: B-16, B-18, B-19, B-20, B-22(p-value: 0.002)
		B-5	B-10	B-15	B-16	B-17	B-18	B-19	B-20	B-21	B-22	MP
	B-5	ns	ns	ns	ns	ns	ns	0.023/0.001	ns	ns	ns	0.004/< 0.001
	B-10			ns	ns	ns	ns	0.023/0.001	ns	ns	ns	0.004/< 0.001
	B-15				ns	ns	ns	0.041/0.006	ns	ns	ns	0.008/< 0.001
	B-16					0.001	ns	0.023	ns	ns	ns	0.004/< 0.001
	B-17						ns	0.025	ns	ns	ns	0.013/< 0.001
	B-18							ns	ns	ns	ns	0.041/0.003
	B-19								ns	ns	(0.074)/0.025	ns
	B-20									ns	ns	0.041/0.003
	B-21										ns	0.041/0.003
	B-22											0.013/< 0.001
	CS 10-20 g/ml	Serie 1: B-5, B-10, B-15, B-17, B-19, B-20 (p-value: 0.001)
		Serie 2: B-16, B-18, B-20, B-21, B-22(p-value: 0.154)
		B-5	B-10	B-15	B-16	B-17	B-18	B-19	B-20	B-21	B-22	MP
	B-5	ns	ns	ns	ns	ns	ns	ns	0.023	ns	ns	0.008/< 0.001
	B-10			ns	ns	ns	ns	ns	0.023	ns	ns	0.008/< 0.001
	B-15				ns	ns	ns	ns	0.041	ns	ns	0.013/< 0.001
	B-16					ns	ns	ns	0.002	ns	ns	0.008/< 0.001
	B-17						ns	ns	ns	ns	ns	0.041/0.003
	B-18							ns	0.025	ns	ns	0.023/0.001
	B-19								ns	ns	ns	0.01
	B-20									0.025	0.002	0.01
	B-21										ns	0.023/0.001
	B-22											0.008/< 0.001
	CS 10-21 g/ml	Serie 1: B-5, B-10, B-15, B-19, B-20, B-21 (p-value < 0.0001)
		Serie 2: B-16, B-17, B-18, B-21, B-22(p-value < 0.0001)
		B-5	B-10	B-15	B-16	B-17	B-18	B-19	B-20	B-21	B-22	MP
	B-5	ns	ns	ns	ns	ns	ns	ns	0.023	0.013/< 0.001	ns	0.003/< 0.001
	B-10			ns	ns	ns	ns	ns	0.023	0.013/< 0.001	ns	0.003/< 0.001
	B-15				ns	ns	ns	ns	0.023	0.013/< 0.001	ns	0.003/< 0.001
	B-16					ns	ns	ns	0.002	0.013/0.001	ns	0.004/< 0.001
	B-17						ns	ns	0.044	0.041/0.016	ns	0.013/< 0.001
	B-18							ns	0.044	0.041/0.016	ns	0.013/< 0.001
	B-19								(0.074)	0.041/0.005	ns	0.008/< 0.001
	B-20									ns	0.002	ns
	B-21										0.013/0.001	ns
	B-22											0.004/< 0.001
