# Supplementary material for: Odour learning concentration influences concentration range of conditioned response in newborn rabbits
Source: Sci Rep. 2025 Dec 29;15:44682. doi: 10.1038/s41598-025-28326-6 (PMC12749707; doi:10.1038/s41598-025-28326-6)
Supplement: Supplementary file 2 — Supplementary Material 2 [file 41598_2025_28326_MOESM2_ESM.xlsx]

## Sheet: DATA-A 
	RESULTS: Post-conditionning tests for A
					Oral activation test
Session	Female n°	Pup n°	Age	MP-induced conditionning to	A-5	A-6	A-10	A-15	A-16	A-17	A-18	A-19	A-20	A-21	A-22	A-23	A-24	A-25	PM	N
4	10	1	D3	A-5	0		1	1				0	0						1	1
		2			1		1	1				0	0						1	1
		3			0		0	0				0	0						1	1
		4			1		1	1				0	0						1	1
		5			1		1	1				0	1						1	1
6	5	1	D3		1		1	1				0	0						1	1	A-5
		2			1		1	1				0	0						1	1			N
		3			1		1	1				0	0						1	1	series1		10
		4			1		1	1				0	0						1	1
		5			1		1	0				0	0						1	1	series2		10
4	18	1	D3		1				1	1	0			0	0				1	1
		2			0				0	0	0			0	0				1	1	total		20
		3			0				0	0	1			0	0				1	1
		4			1				1	1	1			0	1				1	1
		5			1				1	1	1			1	1				1	1
5	4	1	D2		1				1	1	0			0	0				1	1
		2			1				1	1	1			0	0				1	1
		3			1				1	1	1			1	0				1	1
		4			1				1	0	0			0	0				1	1
		5			1				1	1	1			0	0				1	1
	TOTAL responses			A-5	16		9	8	8	7	6	0	1	2	2				20
	TOTAL pups (N)				20		10	10	10	10	10	10	10	10	10				20	20
	18	1	D3	A-10	0		0	0				0	0						1	1
		2			1		1	1				1	1						1	1
		3			1		1	1				1	1						1	1
		4			1		1	1				1	1						1	1
		5			1		1	1				1	1						1	1
6	9	1	D3		0		1	1				1	0						1	1
		2			0		1	1				1	0						1	1
		3			1		1	1				1	0						1	1	A-10
		4			0		1	1				1	1						1	1			N
		5			0		1	1				1	0						1	1	series1		10
7	12	1	D3				1		1	1	1			1	0				1	1
		2					1		0	1	0			0	0				1	1	series2		9
		3					0		1	1	1			1	1				1	1	total		19
		4					0		1	1	1			0	0				1	1
	15	1	D3				1		1	1	1			1	0				1	1
		2					1		1	1	1			1	0				1	1
		3					1		1	0	0			1	0				0	1
		4					1		1	0	1			0	1				1	1
		5					1		1	1	1			1	0				1	1
	TOTAL responses			A-10	5		16	9	8	7	7	9	5	6	2				18	19
	TOTAL pups (N)				10		19	19	9	9	9	10	10	9	9				19
5	20	1	D2	A-15	0		0	1				0	0						1	1
		2			0		0	1				1	0						1	1
		3			0		0	1				0	0						1	1
		4			0		0	1				0	0						1	1
		5			0		0	1				0	0						1	1
	21	1	D2		0		0	1				1	1						1	1
		2			0		0	1				0	0						1	1	A-15
		3			0		0	1				0	0						1	1			N
		4			0		0	1				1	0						1	1	series1		10
		5			0		0	0				0	0						1	1
7	17	1	D3					1	0	1	0			0	0				1	1	series2		10
		2						1	1	1	1			1	0				1	1
		3						1	1	1	0			0	0				1	1	total		20
		4						1	1	1	1			0	0				1	1
		5						1	1	1	1			0	0				1	1
	18	1	D3					1	1	1	1			0	0				1	1
		2						1	1	1	1			0	0				1	1
		3						1	1	1	1			0	0				1	1
		4						1	1	1	1			0	0				1	1
		5						1	0	1	1			0	0				1	1
	TOTAL responses			A-15	0		0	19	8	10	8	3	1	1	0				20
	TOTAL pups (N)				10		10	20	10	10	10	10	10	10	10				20	20
7	17	6	D3	A-17					1	1	1			1	1				1	1
	18	6							1	1	1			1	0				1	1
		7							0	0	0			0	0				1	1
		8							1	1	1			0	1				1	1	A-17
8	5	1	D3						1	1	1			1	0				1	1
		2							0	1	1			1	0				1	1			N
		3							1	1	1			1	0				1	1	series1		9
	9	4							0	1	1			1	1				1	1
		5							1	1	1			1	0				1	1	series2		10
13	15	1	D3				0	0		1		1	0			0			1	1	total		19
		2					0	0		1		1	1			0			1	1
		3					0	0		1		1	0			0			1	1
		4					0	0		1		1	1			0			1	1
		5					0	0		1		0	0			0			1	1
	16	1	D3				0	0		1		0	0			0			1	1
		2					0	0		1		1	1			0			1	1
		3					0	0		1		1	1			0			1	1
		4					0	0		1		1	0			0			1	1
		5					0	0		1		1	0			0			1	1
	TOTAL responses			A-17			0	0	6	18	8	8	4	7	3	0			19	19
	TOTAL pups (N)						10	10	9	19	9	10	10	9	9	10			19
8	8	1	D3	A-19					0	0	1	1		0	0				1	1
		2							1	1	1	1		1	1				1	1
		3							0	0	1	0		1	1				1	1
		4							0	1	1	1		1	1				1	1
	7	1							0	0	1	1		1	0				1	1	A-19
		2							0	0	1	0		0	0				1	1			N
		3							0	1	1	1		1	1				1	1	series1		12
10	12	1	D2						0	1	1	1		1	1				1	1
		2							0	0	1	1		1	0				1	1	series2		10
		3							0	1	0	1		0	1				1	1	total		22
		4							0	0	1	0		1	0				1	1
		5							0	0	1	1		1	0				1	1
13	17	1	D3					0				1	1			0	0		1	1
		2						0				1	1			0	0		1	1
		3						0				1	1			0	0		1	1
		4						0				1	1			0	0		1	1
		5						0				1	1			0	0		1	1
	20	1	D4					0				1	1			0	0		1	1
		2						0				0	0			0	0		1	1
		3						0				1	1			0	0		1	1
		4						0				1	1			0	0		1	1
		5						0				0	0			0	0		1	1
	TOTAL responses			A-19				0	1	5	11	17	8	9	6	0	0		22	22
	TOTAL pups (N)							10	12	12	12	22	10	12	12	10	10		22
9	15	1	D2	A-20					0	0	0		1	1	1				1	1
		2							0	0	0		1	1	0				1	1
		4							0	0	0		1	1	1				1	1
		5							0	0	0		1	1	1				1	1
	19	1	D4						0	0	0		0	1	0				1	1	A-20
		2							0	0	0		1	1	1				1	1
		3							0	0	1		0	1	1				1	1			N
14	6	1	D2						1	1	1		1	1	1				1	1	series1		11
		2							0	0	0		0	0	0				1	1
		3							0	0	0		1	1	1				1	1	series2		10
		4							0	0	0		1	1	1				1	1	total		21
12	4	1	D3									1	1			0	1	0	1	1
		2										1	1			1	0	0	1	1
		3										1	1			1	1	0	1	1
		4										1	1			0	0	0	1	1
		5										0	1			1	1	0	1	1
	9	1	D4									1	1			1	1	0	1	1
		2										1	1			1	1	0	1	1
		3										1	1			1	1	0	1	1
		4										0	0			0	0	0	1	1
		5										1	1			1	0	0	1	1
	TOTAL responses			A-20					1	1	2	8	17	10	8	7	6	0	21	21
	TOTAL pups (N)								11	11	11	10	21	11	11	10	10	10	21
9	20	1	D2	A-21					0	0	0			1	1				1	1
		2							0	0	1			1	1				1	1
		3							0	0	0			1	1				1	1
		4							0	0	0			1	1				1	1
		5							0	0	0			1	1				1	1
	19	1	D3						0	0	1			1	1				1	1
		2							0	0	0			1	0				1	1	A-21
		3							0	0	0			1	1				1	1			N
		4							0	0	0			1	1				1	1	series1		10
		5							0	0	0			1	1				1	1
12	7	1	D2									0	1	1		0	0	0	1	1	series2		10
		2										0	1	1		1	0	0	1	1
		3										0	1	1		1	0	0	1	1	total		20
13	19	1	D3									0	1	1		1	0	0	1	1
		2										0	1	1		0	0	0	1	1
		3										1	0	1		0	0	0	1	1
		4										1	1	1		1	0	0	1	1
		1	D3									0	1	1		0	0	0	1	1
	14	2										0	1	1		1	0	0	1	1
		3										1	1	1		0	0	0	1	1
	TOTAL responses			A-21					0	0	2	3	9	20	9	5	0	0	20	20
	TOTAL pups (N)								10	10	10	10	10	20	10	10	10	10	20
10	8	1	D4	A-22								0		0	1	1	0		1	1
		2										0		1	1	0	0		1	1
		3										0		0	0	0	0		1	1
		4										0		0	1	1	0		1	1
13	15	1	D4									0		0	1	0	0		1	1
		2										0		0	1	1	0		1	1
		4										0		1	1	1	1		0	1	A-22
		5										0		1	1	0	1		1	1			N
		6										0		1	1	1	0		1	1	series1		11
14	8	1	D3									1		1	1	1	1		1	1
		2										1		1	1	1	1		1	1	series2		10
		3									0		0		1	1		0	1	1
		4									0		0		0	1		0	1	1	total		21
11	18	1	D3								0		0		1	1		0	1	1
		2									0		0		1	1		0	1	1
		3									0		0		1	0		0	1	1
		4									0		0		1	1		0	1	1
13	12	1	D3								0		1		1	0		0	1	1
		2									0		1		1	1		0	1	1
		3									0		0		0	0		0	1	1
		4									1		1		1	1		0	1	1
	TOTAL responses			A-22							1	2	3	6	18	14	4	0	20	21
	TOTAL pups (N)										10	11	10	11	21	21	11	10	21
10	9	1	D4	A-23								0		0	0	0	0		1	1
		2										0		0	0	0	0		1	1
		3										0		0	0	0	0		1	1	A-23
		4										0		0	0	0	0		1	1			N
11	19	1	D4								0		0		0	0		0	1	1	series1		7
		2									0		0		0	0		0	1	1
		3									0		0		0	0		0	1	1	series2		7
		4									0		0		0	0		0	1	1
14	5	1	D2								0		0		0	0		0	1	1
		2									0		0		0	0		0	1	1
		3									0		0		0	0		0	1	1
	9	1	D2									0		0	0	0	0		1	1
		2										0		0	0	0	0		1	1	total		14
		3										0		0	0	0	0		1	1
	TOTAL responses			A-23							0	0	0	0	0	0	0	0	14	14
	TOTAL pups (N)										7	7	7	7	14	14	7	7	14
Testing at high concentrations			Oral activation test
Session	Female n°	Pup n°	Age	MP-induced conditioning to	A-2	A-3	A-4	A-5	A-6	MP	N
15	5	1	D2	A-3	0	0	0	0	0	1	1		A-3
		2			0	0	0	0	0	1	1
		3			0	0	0	0	0	1	1
		4			0	0	0	0	0	1	1
16	13	1	D3		0	0	0	0	0	1	1
		2			0	0	0	0	0	1	1
		3			0	0	0	0	0	1	1		TOTAL	9
		4			0	0	0	0	0	1	1
		5			0	0	0	0	0	1	1
	TOTAL			A-3	0	0	0	0	0	9	9
	pups(N)				9	9	9	9	9	9			A-2
15	5	5	D2	A-2	0	0	0	0	0	1	1
		6			0	0	0	0	0	1	1
		7			0	0	0	0	0	1	1
		8			0	0	0	0	0	1	1
		9			0	0	0	0	0	1	1
	TOTAL			A-2	0	0	0	0	0	5	5		TOTAL	5
	pups(N)				5	5	5	5	5	5

## Sheet: DATA-B 
RESULTS: Post-conditionning tests for B
					Oral activation test
Session	Female n°	Pup n°	Age	MP-induced conditioning to	B-5	B-6	B-10	B-15	B-16	B-17	B-18	B-19	B-20	B-21	B-22	PM	N
1	13	1	D3	B-5	1		1					1	0			1	1
		2			1		1					1	0			1	1
		3			1		1					1	1			1	1
		4			1		1					1	0			1	1
		5			1		1					1	0			1	1		B-5
	11	1	D3		1		1					1	1			1	1
		2			1		1					1	0			1	1		series1	9
		3			1		1					1	0			1	1		series2	10
		4			1		1					1	0			1	1
3	11	1	D3		0			0	0	0	0			0		1	1
		2			1			1	1	1	1			0		1	1		TOTAL	19
		3			1			1	1	1	1			0		1	1
		4			1			1	1	1	1			0		1	1
		5			1			1	1	1	1			0		1	1
	12	1	D3		1			1	1	1	1			0		1	1
		2			1			1	1	1	1			0		1	1
		3			1			1	1	0	1			0		1	1
		4			1			1	1	1	1			0		1	1
		5			1			1	1	1	1			0		1	1
TOTAL responses				B-5	18		9	9	9	8	9	9	2	0		19	19
TOTAL pups (N)					19		9	10	10	10	10	9	9	10		19
1	14	1	D3	B-10	1		1	1				0	0			1	1
		2			1		1	1				0	0			1	1
		3			1		1	1				0	0			1	1
		4			1		1	1				0	0			1	1
		5			1		1	1				0	0			1	1
	20	1	D3		1		1	1				0	0			1	1
		2			1		1	1				1	0			1	1
		3			0		0	0				0	0			1	1		B-10
		4			1		1	1				0	0			1	1
	21	1	D3				0		0	0	0			0	0	0	1
		2					1		0	0	0			0	0	1	1		series1	9
		3					1		1	0	0			0	0	1	1
		4					1		0	0	0			0	0	1	1		series2	10
		5					1		0	0	0			0	0	1	1		TOTAL	19
		1	D3				0		0	0	0			0	0	0	1
		2					1		0	0	0			0	0	1	1
		3					1		1	0	0			0	0	1	1
		4					1		0	0	0			0	0	1	1
		5					1		0	0	0			0	0	1	1
TOTAL responses				B-10	8		16	8	2	0	0	1	0	0	0	17	19
TOTAL pups (N)					9		19	9	10	10	10	9	9	10	10	19
2	17	1	D3	B-15	1		1	1					0			1	1
		2			1		1	1					0			1	1
		3			1		1	1					0			1	1
		4			1		1	0					0			1	1
	21	1	D3		0		1	1					0			1	1
		2			0		0	0					0			1	1
		3			1		1	1					0			1	1
		4			1		1	1					0			1	1
		5			1		1	1					0			1	1
	1	1	D3					1	1	0	0	0				1	1		B-15
		2						1	1	0	0	0				1	1		series1	9
		3						1	0	1	0	0				1	1
		4						0	0	0	0	0				1	1		series2	10
		5						1	1	1	0	0				1	1
	4	1	D3					0	0	0	0	0				1	1		TOTAL	19
		2						1	1	1	0	0				1	1
		3						1	1	0	0	0				1	1
		4						1	1	0	1	0				1	1
		5						1	1	0	0	0				1	1
	TOTAL responses			B-15	7		8	15	7	3	1	0	0	0	0	19	19
	TOTAL pups (N)				9		9	19	10	10	10	10	9	0	0	19
3	2	1	D3	B-17			0	0		0		0	0			1	1
		2					1	1		1		1	1			1	1
		3					0	0		1		0	0			1	1
		4					0	1		1		0	1			1	1
		5					1	1		1		1	0			1	1
	8	1	D3				0	1		1		1	1			1	1		B-17
		2					0	0		0		0	0			0	1
		3					0	0		1		1	0			1	1		series1	10
		4					0	1		0		0	0			1	1
		5					0	0		1		1	1			1	1		series2	10
	18	1	D3		0				0	0	0			0	0	1	1		TOTAL	20
		2			0				1	1	1			1	1	1	1
		3			0				1	0	1			1	0	1	1
		4			0				0	1	1			0	0	1	1
		5			0				0	1	1			0	0	1	1
	14	1	D3		0				0	1	0			1	0	1	1
		2			0				1	1	1			1	0	1	1
		3			0				0	0	0			0	0	1	1
		4			0				1	1	1			1	0	1	1
		5			1				1	1	1			1	1	1	1
	TOTAL responses			B-17	1		2	5	5	14	7	5	4	6	2	19	20
	TOTAL pups (N)				10		10	10	10	20	10	10	10	10	10	20
2	10	1	D3	B-19	0		0	0		1		1		1		1	1
		2			0		0	1		0		1		1		1	1
		3			0		0	0		0		0		0		1	1
		4			0		0	0		0		1		0		1	1
		5			0		0	0		0		0		0		1	1
	11	1	D3		0		0	0		0		1		0		1	1		B-19
		2			0		0	0		0		1		1		1	1
		3			0		0	0		0		1		0		1	1
		4			0		0	0		0		0		0		1	1		series1	10
		5			0		0	0		1		1		1		1	1
	8	1	D3						0		1	1	1		0	1	1		series2	10
		2							0		1	1	1		0	1	1
		3							0		0	0	0		0	1	1		TOTAL	20
		4							0		0	1	0		0	1	1
		5							0		1	1	0		0	1	1
	7	1	D3						0		0	1	0		0	1	1
		2							0		1	1	1		1	1	1
		3							0		0	0	0		0	1	1
		4							0		0	0	0		0	1	1
		5							0		0	1	1		1	1	1
	TOTAL responses			B-19	0		0	1	0	2	4	14	4	4	2	20	20
	TOTAL pups (N)				10		10	10	10	10	10	20	10	10	10	20
17	5	1	D3	B-20	0		0	0		1		1	1			1	1
		2			0		0	0		1		1	0			1	1
		3			0		0	0		0		0	1			1	1		B-20
		4			0		0	0		0		0	1			1	1
		5			0		0	0		0		1	1			1	1		series1	10
	3	1	D3		0		0	1		0		1	1			1	1		series2	10
		2			0		0	0		0		0	1			1	1
		3			0		0	0		0		0	0			1	1
		4			0		0	0		1		0	1			1	1		TOTAL	20
		5			1		1	1		1		1	1			1	1
2	3	1	D3						0		0		1	0	0	1	1
		2							0		0		0	0	0	1	1
		3							1		1		1	1	0	1	1
		4							0		0		0	0	0	1	1
		5							0		0		1	0	0	1	1
	5	1	D2						0		1		1	0	0	1	1
		2							0		0		0	1	0	1	1
		3							0		0		0	0	1	1	1
		4							0		1		1	1	0	1	1
		5							0		0		0	0	0	1	1
	TOTAL responses			B-20	1		1	2	1	4	3	5	13	3	1	20	20
	TOTAL pups (N)				10		10	10	10	10	10	10	20	10	10	20
17	10	6	D2	B-21	0		0	0				0	0	0		1	1
		7			0		0	0				0	1	1		1	1
		8			0		0	0				0	0	1		1	1
		9			0		0	0				0	1	1		1	1		B-21
		10			0		0	0				0	0	0		1	1
2	8	6	D3						0	0	0			0	0	1	1		series1	11
		7							0	1	1			1	0	1	1		series2	10
		8							0	0	0			1	0	1	1
		9							0	0	0			1	0	1	1
		10							0	0	0			1	0	1	1		TOTAL	21
15	1	1							0	0	0			0	0	1	1
		2	D3						0	1	1			1	0	1	1
		3							0	0	0			1	0	1	1
		4							0	0	0			1	0	1	1
		5							0	0	0			1	0	1	1
	9	1	D3		0		0	0				1	1	1		1	1
		2			0		0	0				1	1	1		1	1
		3			0		0	0				0	1	1		1	1
17	21	4	D3		0		0	0				0	1	1		1	1
		5			0		0	0				0	1	1		1	1
		6			0		0	0				0	0	0		1	1
	TOTAL responses			B-21	0		0	0	0	2	2	2	7	16	0	21	21
	TOTAL pups (N)				11		11	11	10	10	10	11	11	21	10	21
3	13	1	D3	B-22	0		0	0				0	0		0	1	1
		2			0		0	0				0	0		0	1	1
		3			0		0	0				0	0		0	1	1		B-22
		4			0		0	0				0	0		0	1	1
		5			0		0	0				0	0		0	1	1		series1	10
	14	1	D3		0		0	0				0	0		0	1	1
		2			0		0	0				0	0		0	1	1		series2	5
		3			0		0	0				0	0		0	1	1
		4			0		0	0				0	0		0	1	1
		5			0		0	0				0	0		0	1	1		TOTAL	15
15	8	1	D3				0			0	0		0		0	1	1
		2					0			0	0		0		0	1	1
	F1	3					0			0	0		0		0	1	1
		4					0			0	0		0		0	1	1
		5					0			0	0		0		0	1	1
	TOTAL responses			B-22	0		0	0		0	0	0	0		0	15	15
	TOTAL pups (N)				10		15	10		5	5	10	15		15	15
Testing at high concentrations			Oral activation test
Date	Female n°	Pup n°	Age	MP-induced conditioning to	B-2	B-3	B-4	B-5	B-6	MP	N
15	8	6	D3	B-3	0	0	0	0	0	1	1
		7			0	0	0	0	0	1	1		B-3
	F1	8			0	0	0	0	0	1	1
		9			0	0	0	0	0	1	1
		10			0	0	0	0	0	1	1
16	10	4			0	0	0	0	0	1	1
		5			1	1	1	1	1	1	1
		6			0	0	0	0	0	1	1		TOTAL	10
		7			0	0	0	0	0	1	1
		8			0	0	0	0	0	1	1
	TOTAL			B-3	1	1	1	1	1	10	10
	pups(N)				10	10	10	10	10	10
15	6	1	D3	B-2	0	0	0	1	0	1	1		B-5
		2			0	0	0	0	0	1	1
		3			0	0	0	0	0	1	1
		4			0	0	0	0	0	1	1
		5			0	0	0	0	0	1	1
	TOTAL			B-2	0	0	0	1	0	5	5
	pups(N)				5	5	5	5	5	5			TOTAL	5
